# Supplementary material for: Microsatellite markers used for genome-wide association mapping of partial resistance to Sclerotinia sclerotiorum in a world collection of Brassica napus
Source: Mol Breed. 2016 Jun 1;36:72. doi: 10.1007/s11032-016-0496-5 (PMC4889634; doi:10.1007/s11032-016-0496-5)
Supplement: Supplementary file 1 — Supplementary material 1 (XLSX 27 kb) [file 11032_2016_496_MOESM1_ESM.xlsx]

## Sheet: Table S1 - clean
	Table S1. Result from screening of 152 Brassica napus accessions for resistance to Sclerotinia sclerotiorum isolate #321.Area under disease progress curve (AUDPC) of stem lesion length over time. Percent soft + collapsed lesions (% s + c). Membership probability Q1 and Q2 from population structure analysis (STRUCTURE). Sub-population SP1, SP2 or AD (admix) based on membership probability.
Count	Country of origin	Country label in PCoA	Brassica napus accession	Other identifier1)	Label in TASSEL	AUDPC	% soft + collapsed lesions	Q1	Q2	Sub-population	Days to flower in greenhouse
1	Argentina	Ar	Zafiro	15O0200171	Za71	10.8	11	0.998	0.002	SP2	50
2	Australia	A4	Marnoo	CN 43823	Ma23	42.1	40	0.999	0.001	SP2	54
3	Canada	C12	Echo	15O0200021	Ec21	93.6	96.1	0.001	0.999	SP2	51
4	Canada	C3	Invigor 5020		In20	54.2	60.3	0.332	0.668	SP2	52
5	Canada	C1	Hylite 201		Hy01	93.6	94.4	0.399	0.601	SP2	50
6	Canada	C4	Invigor 5030 Bayer		In30	41.8	46.4	0.964	0.036	SP2	59
7	Canada	C2	Hyola 417	15O0200149	Hy49	29	37	1	0	SP2	52
8	Canada	C5	Invigor 5070 Bayer		In70	71.4	80	1	0	SP2	55
9	Canada	C6	Invigor 5440 Bayer		In40	52.9	56.7	1	0	SP2	50
10	Canada	C7	Tower	CN 33082	To82	54.9	45	1	0	SP2	66
11	Canada	C8	Turret	CN 33081	Tu81	36.1	26.7	1	0	SP2	49
12	Canada	C9	Westar	DH No 101	We01	73.9	94.4	1	0	SP2	53
13	Canada	C10	Zephyr	CN 33079	Ze79	34.7	73.3	1	0	SP2	57
14	China	Ch1	Anshun Xiao Bai Youcai	CN 105397	An97	24.9	20	0.999	0.001	SP2	47
15	China	Ch4	No Name	SRS 2210	No10	68.9	56.7	0	1	SP1	104
16	China	Ch5	No Name	SRS 2211	No11	24.5	20	0	1	SP1	84
17	China	Ch6	No Name	SRS 471	No71	44.5	40.6	0	1	SP1	82
18	China	Ch8	Qingyou 2	SRS 1965	Qi65	39.4	42.4	0	1	SP1	79
19	China	Ch11	Sheng Li Quing Yang	SRS 1869	Sh69	24	16.7	0	1	SP1	93
20	China	Ch12	Tzuyechein 32	SRS 1316	Tz01	4.6	0	0	1	SP1	82
21	China	Ch7	No Name	SRS 1975	No75	99.1	89.6	0.001	0.999	SP1	93
22	Taiwan	Ch14	Hsinchu 4	CN 45053	Hs53	49.7	54.4	0.001	0.999	SP1	47
23	Taiwan	Ch15	Hsinchu 3	CN 45052	Hs52	29.7	31.6	0.002	0.998	SP1	52
24	China	Ch10	Shang You	SRS 1639	Sh39	44.5	54.2	0.003	0.997	SP1	94
25	China	Ch2	Mo 83-5		Mo05	23.3	5	0.006	0.994	SP1	85
26	China	Ch13	Zhongyou 821		Zh21	43.4	48.8	0.028	0.972	SP1	85
27	China	Ch9	Qingyou 4	SRS 1966	Qi66	34.9	22.9	0.999	0.001	SP1	85
28	Eu-Denmark	E1	Bingo		Bi02	72	53.3	0.121	0.879	SP1	71
29	Eu-Finland	E3	Hankkijan Lauri		Ha52	78.9	88.9	0	1	SP1	54
30	Eu-Finland	E4	HJA 81133		Hj35	56.9	66.7	0	1	SP1	53
31	Eu-Germany	E9	Concord		Co02	22.6	50	0	1	SP1	82
32	Eu-Germany	E14	Jumbo	CN 87033	Ju02	11.6	6.7	0	1	SP1	85
33	Eu-Germany	E15	Petranova		Pe01	23.7	14.6	0	1	SP1	105
34	Eu-Italy	E17	Olimpiade		Ol02	62.9	62.5	0	1	SP1	90
35	Eu-Russia	E22	Radical		Ra01	96.8	100	0	1	SP1	56
36	Eu-UK	E29	Haris Haplona		Ha10	73.9	88.9	0	1	SP1	59
37	Eu-Denmark	E2	Line	CN 43834	Li34	17.9	10	0.001	0.999	SP1	64
38	Eu-France	E7	Tapidor DH1		Ta31	28.4	20	0.001	0.999	SP1	112
39	Eu-Hungary	E16	IR 022	SRS 153	Ir53	24.2	37.5	0.001	0.999	SP1	85
40	Eu-Poland	E18	Mlochowski		Ml02	77.9	75.9	0.001	0.999	SP1	55
41	Eu-Russia	E23	Yantranaya		Ya01	79.9	85.2	0.001	0.999	SP1	45
42	Eu-Sweden	E26	Gulle		Gu85	59.2	66.7	0.001	0.999	SP1	78
43	Eu-UK	E28	Canard		Ca37	62	73.3	0.001	0.999	SP1	79
44	Eu-Germany	E11	Erglu		Er02	50.1	38.3	0.002	0.998	SP1	75
45	Eu-Sweden	E24	Arlo		Ar76	77.5	24.6	0.06	0.94	SP1	45
46	Eu-France	E5	Jet Neuf		Je02	8.9	0	0.081	0.919	SP1	76
47	Eu-Poland	E21	Zachodni	CN 31407	Za07	46.8	50	0.246	0.754	AD	74
48	Eu-Sweden	E25	Global	CN 46333	Gl33	59.1	61.9	0.917	0.083	SP2	76
49	Eu-France	E8	Toro	CN 31404	To04	37	25.9	0.995	0.005	SP2	82
50	Eu-Germany	E13	Golda	15O0200104	Go04	106.2	80	0.999	0.001	SP2	52
51	Eu-Poland	E19	No name	SRS 1632	No32	4.4	0	0.999	0.001	SP2	62
52	Eu-Poland	E20	No name	SRS 1634	No34	65.6	61.1	0.999	0.001	SP2	67
53	Eu-Ukraine	E31	No name	SRS 1304	No04	15.4	0	0.999	0.001	SP2	89
54	Eu-USSR	E32	Dubliansky	SRS 2675	Du75	107.9	100	0.999	0.001	SP2	53
55	Eu-France	E6	Tanto	15O02000131	Ta01	5	0	1	0	SP2	74
56	Eu-Germany	E10	Dux	15O0200058	Du58	62.1	70.8	1	0	SP2	71
57	Eu-Germany	E12	Evita	15O0200124	Ev24	57.2	53.3	1	0	SP2	56
58	Eu-Sweden	E27	Topas	DH 16516-1	To16	82.9	91.7	1	0	SP2	56
59	Japan	J1	Abuku nanatane	CN 31408	Ab08	25.2	16.7	1	0	SP2	67
60	Japan	J2	Ashai natane	SRS 1624	As24	33.8	21.4	0	1	SP1	79
61	Japan	J3	Chikuzen natane	1500200055	Ch55	42.1	54.5	0	1	SP1	64
62	Japan	J5	Kinki 20	SRS 3701	Ki01	40.5	33.3	0	1	SP1	55
63	Japan	J8	Kinki 28	SRS 3704	Ki04	19.1	19.4	0	1	SP1	77
64	Japan	J17	Norin 25	SRS 1727	No27	20	10	0	1	SP1	67
65	Japan	J13	Koubun	SRS 3708	Ko08	14.3	6.7	0.001	0.999	SP1	76
66	Japan	J15	Liho	CN 101876	Li76	47.3	36.7	0.001	0.999	SP1	55
67	Japan	J16	Norin 16	SRS 1626	No26	7.3	0	0.001	0.999	SP1	78
68	Japan	J14	Kraphouser	SRS 3709	Kr09	14.7	10	0.002	0.998	SP1	83
69	Japan	J19	Tokiwa natane	15O0200054	To01	9.1	0	0.003	0.997	SP1	78
70	Japan	J18	Russian No. 6		Ru06	80.6	80	0.005	0.995	SP1	54
71	Japan	J6	Kinki 21	SRS 3702	Ki02	22.6	8.3	0.989	0.011	SP2	87
72	Japan	J12	Kinki	SRS 3700	Ki00	43.9	44.4	0.992	0.008	SP2	77
73	Japan	J9	Kinki 29	SRS 3705	Ki05	12.9	11.1	0.999	0.001	SP2	73
74	Japan	J11	Kinki Wase	SRS 3707	Ki07	25	22.2	0.999	0.001	SP2	56
75	Japan	J4	Kinki 18	SRS 3699	Ki99	54.7	58.3	1	0	SP2	66
76	Japan	J7	Kinki 22	SRS 3703	Ki03	8.7	0	1	0	SP2	77
77	Japan	J10	Kinki 30	SRS 3706	Ki06	2.1	0	1	0	SP2	82
78	South Korea	K1	Azuma 156	SRS 3597	Az97	20	9.1	0	1	SP1	89
79	South Korea	K2	Azuma 22	SRS 3596	Az96	51	56.7	0	1	SP1	59
80	South Korea	K3	Azumasho	SRS 3598	Az98	17.5	4.4	0	1	SP1	61
81	South Korea	K9	Buk Wuk 15	SRS 3610	Bu15	21.6	22.2	0	1	SP1	63
82	South Korea	K10	Buk Wuk	15000200097	Bu97	30.2	15.4	0	1	SP1	75
83	South Korea	K18	Buk Wuk 3	SRS 3604	Bu04	7.6	0	0	1	SP1	82
84	South Korea	K22	Colza 18 Micro	SRS 3623	Co23	63.3	66.7	0	1	SP1	69
85	South Korea	K23	Colza	SRS 3622	Co22	46.6	37.5	0	1	SP1	78
86	South Korea	K24	Dae Chosen	SRS 1721	Da21	16	0	0	1	SP1	80
87	South Korea	K29	Dong Hae 14	SRS 3636	Do36	20.9	16.7	0	1	SP1	75
88	South Korea	K35	Dong Hae 23	SRS 1724	Do24	23.1	13.3	0	1	SP1	67
89	South Korea	K41	Dong Hae 9	1500200098	Do98	57.1	53.3	0	1	SP1	54
90	South Korea	K53	Kuju 33	SRS 3730	Ku33	17.9	8.5	0	1	SP1	71
91	South Korea	K63	Kuju 8	SRS 3714	Ku08	15.8	8.3	0	1	SP1	63
92	South Korea	K4	Azumasho	SRS 3599	Az99	62.6	70	0.001	0.999	SP1	61
93	South Korea	K5	Barplina	SRS 3601	Ba01	11.3	0	0.001	0.999	SP1	87
94	South Korea	K13	Buk Wuk 21	SRS 3614	Bu14	11.5	0	0.001	0.999	SP1	76
95	South Korea	K27	Dong Hae 11	SRS 3634	Do34	58.1	80	0.001	0.999	SP1	53
96	South Korea	K34	Dong Hae 21	SRS 3642	Do42	29.2	33.3	0.001	0.999	SP1	60
97	South Korea	K38	Dong Hae	SRS 3626	Do26	20.5	6.7	0.001	0.999	SP1	91
98	South Korea	K43	Kuju 13	SRS 3717	Ku13	11.2	0	0.001	0.999	SP1	63
99	South Korea	K59	Kuju 52	SRS 3742	Ku42	47.6	42.9	0.001	0.999	SP1	82
100	South Korea	K31	Dong Hae 16	SRS 1722	Do22	7.2	3.3	0.007	0.993	SP1	62
101	South Korea	K16	Buk Wuk 26	SRS 3617	Bu17	36.3	33.3	0.017	0.983	SP1	63
102	South Korea	K58	Kuju 47	SRS 3738	Ku38	25.7	16.7	0.052	0.948	SP1	76
103	South Korea	K50	Kuju 26	SRS 3726	Ku26	68.9	70	0.383	0.617	AD	77
104	South Korea	K26	Dong Hae 1	SRS 3627	Do27	44.7	50	0.401	0.599	AD	70
105	South Korea	K54	Kuju 35	SRS 1725		7.9	0	0.404	0.596	AD	78
106	South Korea	K56	Kuju 40	SRS 3735	Ku35	9.4	0	0.405	0.595	AD	87
107	South Korea	K46	Kuju 19	SRS 3722	Ku22	5.8	0	0.414	0.586	AD	97
108	South Korea	K47	Kuju 22	SRS 3723	Ku23	6	0	0.415	0.585	AD	74
109	South Korea	K19	Buk Wuk 7	SRS 3606	Bu06	10.8	0	0.522	0.478	AD	80
110	South Korea	K20	Buk Wuk 4	SRS 3605		34.4	45.5	0.523	0.477	AD	76
111	South Korea	K57	Kuju 41	SRS 3736	Ku36	29.1	26.7	0.6	0.4	AD	63
112	South Korea	K32	Dong Hae 19	SRS 3640	Do40	14.2	0	0.948	0.052	SP2	82
113	South Korea	K8	Buk Wuk 14	SRS 3609	Bu09	62.8	66.7	0.997	0.003	SP2	58
114	South Korea	K11	Buk Wuk 16	SRS 3611	Bu11	32.9	27.8	0.999	0.001	SP2	72
115	South Korea	K15	Buk Wuk 24	SRS 3616	Bu16	38	33.3	0.999	0.001	SP2	57
116	South Korea	K44	Kuju 16	SRS 3719	Ku19	10.2	3.4	0.999	0.001	SP2	87
117	South Korea	K6	Buk Wuk 12	SRS 3607	Bu07	9.3	0	1	0	SP2	89
118	South Korea	K7	Buk Wuk 13	SRS 3608	Bu08	7.8	0	1	0	SP2	94
119	South Korea	K12	Buk Wuk 20	SRS 3613	Bu13	6.6	0	1	0	SP2	90
120	South Korea	K14	Buk Wuk 23	SRS 3615	Bu10	41.4	46.7	1	0	SP2	57
121	South Korea	K17	Buk Wuk 27	SRS 3618	Bu18	70.6	96.7	1	0	SP2	52
122	South Korea	K28	Dong Hae 12	SRS 3635	Do35	10.6	0	1	0	SP2	83
123	South Korea	K30	Dong Hae 15	SRS 3637	Do37	14.9	10	1	0	SP2	78
124	South Korea	K33	Dong Hae 20	SRS 3641	Do41	19.6	20.8	1	0	SP2	76
125	South Korea	K36	Dong Hae 25	SRS 3645	Do45	42	40	1	0	SP2	62
126	South Korea	K37	Dong Hae 2	SRS 3628	Do28	80.3	100	1	0	SP2	50
127	South Korea	K39	Dong Hae 3	SRS 3629	Do29	69.8	73.3	1	0	SP2	56
128	South Korea	K40	Dong Hae 6	SRS 3631	Do31	4.6	0	1	0	SP2	96
129	South Korea	K45	Kuju 18	SRS 3721	Ku21	9.8	0	1	0	SP2	75
130	South Korea	K51	Kuju 27	SRS 3727	Ku27	7.2	0	1	0	SP2	75
131	South Korea	K52	Kuju 29	SRS 3728	Ku28	18.4	22.2	1	0	SP2	76
132	South Korea	K55	Kuju 39	SRS 3734	Ku34	49.4	54.2	1	0	SP2	68
133	South Korea	K60	Kuju 54	SRS 3743	Ku43	39.8	46.7	1	0	SP2	76
134	South Korea	K61	Kuju 55	SRS 3755	Ku55	43.9	53.3	1	0	SP2	60
135	South Korea	K64	Kuju	SRS 3711	Ku11	34.9	33.3	1	0	SP2	62
136	Pakistan	P1	No Name	SRS 1630	No30	15.9	0	0.085	0.915	SP1	76
137	Pakistan	P3	Pak 85484			26	20	0	1	SP1	77
138	Pakistan	P4	Pak 85487		PAK87	27.1	13.3	0	1	SP1	57
139	Pakistan	P5	Pak 85489		PAK89	42.2	26.7	0	1	SP1	76
140	Pakistan	P6	Pak 85841		PAK41	62	53.3	0	1	SP1	60
141	Pakistan	P7	Pak 85842A			54.3	75	0	1	SP1	56
142	Pakistan	P8	Pak 85854		PAK54	43.8	40	0	1	SP1	54
143	Pakistan	P9	Pak 85864		PAK64	41.4	24.1	0	1	SP1	63
144	Pakistan	P10	Pak 85869		PAK69	87.3	63.3	0	1	SP1	70
145	Pakistan	P11	Pak 85880		PAK80	47.3	68.2	0	1	SP1	49
146	Pakistan	P12	Pak 85893		PAK93	28.5	10	0	1	SP1	65
147	Pakistan	P13	Pak 85908		PAK08	38.8	37.5	0	1	SP1	52
148	Pakistan	P2	No Name	SRS 1631	No31	17.8	8.3	0.001	0.999	SP1	87
149	Pakistan	P14	Pak 85903		PAK03	33.4	20	0.002	0.998	SP1	60
150	Pakistan	P15	Pak 85912		PAK12	65	60	0.005	0.995	SP1	50
151	Unknown	U3	Bansai	SRS 3600	Ba00	31.9	16.1	0.999	0.001	SP2	57
152	Unknown	U5	No Name	SRS 2736	No36	22.3	8.3	0.967	0.033	SP2	76
1) CN = Plant Gene Resources of Canada; SRS = Saskatoon Research Station; NGB = Nordic Gene Bank; 15O0 = gene bank in Prague, Czechoslovakia.
